# Supplementary material for: Association Between Hepatitis C Virus Infection and SYNTAX Score in Patients with ST-Segment Elevation Myocardial Infarction: A Propensity Score-Matched Analysis
Source: J Clin Med. 2026 May 28;15(11):4180. doi: 10.3390/jcm15114180 (PMC13257680; doi:10.3390/jcm15114180)
Supplement: Supplementary file 1 [file jcm-15-04180-s001.zip]

Archive with 1 entries (1 files):
- jcm-4315080-supplementary.pdf
